# Supplementary material for: Neurotoxicity Assessment of Perfluoroundecanoic Acid (PFUnDA) in Developing Zebrafish (Danio rerio)
Source: Toxics. 2025 Nov 22;13(12):1012. doi: 10.3390/toxics13121012 (PMC12737132; doi:10.3390/toxics13121012)
Supplement: Supplementary file 1 [file toxics-13-01012-s001.zip]

Archive with 2 entries (2 files):
- Suppl. Methods.pdf
- Suppl. Table 1.pdf
